# Supplementary material for: Evaluation of weight retention four weeks after delivery as a risk factor for gestational diabetes mellitus in a subsequent pregnancy
Source: PLoS One. 2020 Apr 2;15(4):e0231018. doi: 10.1371/journal.pone.0231018 (PMC7117671; doi:10.1371/journal.pone.0231018)
Supplement: S1 Data — (XLSX) [file pone.0231018.s001.xlsx]

## Sheet: Sheet1
maternal age group; A 17~25 years B 26~34 years C 35-43 years
ID	gestational age at first pregnancy	male infant	CS	pre-pregnancy BMI at second pregnancy	pre-pregnancy BMI at first pregnancy	BMI at 4weeks after delivery at first pregnancy	GDM	maternal age group	advanced age	gestational age at second pregnancy	height	pre-pregnancy weight at second pregnancy	weight at 4 weeks after delivery at first prengancy	obesity	family history: DM	History of previous GDM
1	40	0	0	17.6693	16.6335	17.9318	0	B	0	39	156	43	46	0	0	0
2	40	1	0	17.7154	16.6525	19.5578	0	B	0	40	168	50	57.9	0	0	0
3	39	1	0	20.7198	19.6311	21.1377	0	B	0	39	149	46	47.5	0	0	0
4	40	0	0	19.4674	18.3655	19.9449	0	C	1	39	165	53	53.1	0	1	0
5	40	1	0	25.1532	24.0346	26.7585	0	A	0	39	157	62	63.8	1	0	0
6	41	0	0	18.0662	16.937	20.7008	0	C	1	41	163	48	50.6	0	0	0
7	38	0	0	18.0662	16.937	18.9318	0	A	0	39	163	48	50.9	0	0	0
8	40	0	0	20.5761	19.433	22.5575	0	B	0	39	162	54	63.4	0	0	0
9	41	1	1	19.2894	18.132	19.3665	0	C	1	38	161	50	51.6	0	0	0
10	32	1	0	21.0938	19.9219	21.6797	0	A	0	39	160	54	56.9	0	0	0
11	41	1	0	20.3074	19.1327	21.0459	0	B	0	39	169	58	62.1	0	0	0
12	38	1	1	23.2335	22.0317	23.634	0	C	1	37	158	58	58.5	0	0	0
13	40	1	0	20.0288	18.8271	20.1891	0	B	0	39	158	50	54.4	0	1	0
14	41	1	0	20.0288	18.8271	22.5925	0	B	0	39	158	50	57.1	0	1	0
15	40	1	1	18.8271	17.6254	19.7084	0	C	1	38	158	47	48.8	0	0	0
16	39	1	0	21.2306	20.0288	22.3121	1	A	0	38	158	53	60.7	0	1	1
17	41	1	0	23.4221	22.1893	23.3399	0	B	0	37	156	57	57.4	0	0	0
18	39	0	0	19.7239	18.4911	20.2991	0	B	0	38	156	48	53.1	0	0	0
19	40	1	0	23.6128	22.3478	25.2994	1	C	1	39	154	56	60.4	0	1	0
20	39	1	0	21.3593	20.0777	21.4447	0	C	1	39	153	50	51.4	0	0	0
21	41	0	0	21.3593	20.0777	21.4447	1	B	0	41	153	50	48.3	0	1	0
22	37	1	1	18.5066	17.2248	19.1476	0	C	1	37	158	46.2	49.7	0	1	0
23	39	0	0	17.8465	16.5452	18.0324	0	B	0	40	164	48	48	0	1	0
24	39	0	0	20.5688	19.2277	22.2721	0	C	1	41	159	52	55.1	0	0	0
25	39	0	0	16.5889	15.2416	17.4516	0	A	0	37	161	43	44.3	0	0	0
26	37	1	1	22.7233	21.3593	23.2389	1	B	0	34	152	52.5	56.3	0	0	1
27	40	1	0	22.7444	21.3599	23.4168	0	C	1	39	159	57.5	62.9	0	0	0
28	38	0	1	21.4844	20.061	22.3757	0	C	1	37	160	55	62.3	0	0	0
29	40	0	1	19.563	18.1312	19.607	0	C	1	38	155	47	47.4	0	0	0
30	39	0	0	25.9516	24.5089	28.3604	0	B	0	40	170	75	82.1	1	0	0
31	39	1	0	19.8347	18.3655	19.6511	0	C	1	40	165	54	55.9	0	1	0
32	40	1	0	21.2084	19.736	22.0604	0	A	0	38	152	49	50.6	0	0	0
33	39	1	0	20.8209	19.3337	21.6389	0	C	1	39	164	56	58.3	0	0	0
34	39	1	0	24.0882	22.5827	25.9325	0	C	1	39	163	64	70.2	0	0	0
35	39	1	0	20.5761	19.052	20.4237	1	C	1	37	162	54	52.2	0	0	0
36	41	0	0	26.2336	24.6904	26.6965	0	B	0	37	161	68	69.8	1	0	0
37	39	1	0	21.4844	19.9219	22.3047	0	B	0	39	160	55	59	0	0	0
38	38	1	0	17.5781	16.0156	17.9688	0	B	0	36	160	45	48.2	0	0	0
39	40	0	0	25.3906	23.8281	26.6406	0	B	0	39	160	65	67.3	1	0	0
40	39	0	0	19.7777	18.1955	20.5688	0	B	0	40	159	50	54	0	0	0
41	40	1	0	24.8358	23.2335	25.8372	0	B	0	40	158	62	67.8	0	0	0
42	40	1	0	21.5019	19.8791	23.0435	0	B	0	38	157	53	55.8	0	0	0
43	41	0	0	23.9361	22.3133	23.6926	1	C	1	39	157	59	56.2	0	1	1
44	41	1	0	24.3865	22.7615	25.8478	0	B	0	39	162	64	68.1	0	1	0
45	41	0	0	23.4221	21.7784	23.1345	0	C	1	40	156	57	54.8	0	0	0
46	41	0	1	19.563	17.898	23.6004	0	B	0	40	155	47	55	0	0	0
47	40	1	0	21.6413	19.91	22.2039	0	B	0	40	152	50	55.8	0	0	0
48	39	0	0	20.7756	18.9745	22.3056	0	A	0	40	152	48	52.5	0	0	0
49	41	0	0	28.3531	26.539	28.6621	0	C	1	41	156	69	72.3	1	0	0
50	39	0	0	25.6544	23.7954	27.2531	0	B	0	39	164	69	75.4	1	0	0
51	37	1	0	18.8189	16.937	18.8942	0	B	0	37	163	50	54	0	0	0
52	40	1	0	24.0055	22.1003	25.6821	0	B	0	41	162	63	71.3	0	0	0
53	35	0	0	22.7615	20.8325	24.0346	0	C	1	37	161	59	64.1	0	0	0
54	39	1	0	20.8325	18.9036	20.6782	0	B	0	37	161	54	54.9	0	1	0
55	40	0	0	25.3906	23.4375	24.6094	0	B	0	41	160	65	67.8	1	1	0
56	38	1	1	22.4059	20.4382	22.3744	0	B	0	38	165	61	65.9	0	1	0
57	39	1	0	19.7777	17.7999	19.5008	0	B	0	39	159	50	52.5	0	0	0
58	40	1	0	21.3251	19.3414	21.0772	0	A	0	40	142	43	45.2	0	0	0
59	37	0	1	23.4952	21.5045	24.0344	0	C	1	38	153	55	57.6	0	0	0
60	41	0	0	26.4381	24.4352	26.5182	0	B	0	39	158	66	69.9	1	0	0
61	38	0	0	21.5019	19.4734	20.9339	0	B	0	38	157	53	55.9	0	0	0
62	40	0	0	20.7198	18.6667	21.6	0	B	0	39	149	46	47.7	0	0	0
63	41	1	0	20.8117	18.7305	22.4766	0	B	0	40	155	50	54.5	0	1	0
64	39	1	0	22.7694	20.6612	23.8236	1	C	1	36	154	54	57.4	0	0	0
65	40	0	1	20.9321	18.7962	22.6409	0	B	0	38	153	49	50.5	0	0	0
66	39	1	0	20.3428	18.1787	21.295	0	B	0	39	152	47	51.4	0	0	0
67	41	1	0	22.9398	20.7756	25.3203	0	A	0	39	152	53	58.7	0	0	0
68	39	1	0	20.3125	18.132	19.2122	0	B	0	39	160	52	52.2	0	0	0
69	38	0	1	21.9289	19.736	20.7886	0	B	0	38	151	50	49	0	0	0
70	41	1	0	22.3081	20.0773	23.0146	0	C	1	41	164	60	61.1	0	0	0
71	38	0	1	27.0258	24.7737	26.8907	1	B	0	38	149	60	66.7	1	0	0
72	39	1	0	22.2063	19.9481	22.6956	0	C	1	39	163	59	66.9	0	1	0
73	39	0	0	25.0341	22.7583	24.8591	0	B	0	40	169	71.5	73.2	1	1	0
74	40	1	1	19.1467	16.8663	21.4201	0	B	0	38	155	46	51.2	0	1	0
75	39	1	0	21.5045	19.2234	23.0681	0	B	0	40	154	51	52.9	0	0	0
76	40	1	1	23.5883	21.3039	24.7567	0	B	0	38	166	65	71.4	0	0	0
77	38	1	0	20.5761	18.2899	20.6142	0	B	0	38	162	54	54.6	0	0	0
78	38	1	0	21.875	19.5312	23.4375	0	B	0	38	160	56	61.3	0	1	0
79	40	0	0	25.3906	23.0469	26.6406	0	B	0	41	160	65	67.1	1	1	0
80	41	0	1	26.8977	24.5243	27.6888	1	B	0	38	159	68	72	1	0	0
81	41	1	0	21.6441	19.1467	21.6441	0	B	0	39	155	52	53.3	0	0	0
82	39	0	1	22.4766	19.9792	21.0614	0	B	0	36	155	54	50	0	0	0
83	36	1	1	24.4352	21.9076	23.5304	0	B	0	38	158	61	58.1	0	0	0
84	40	0	0	24.0344	21.5045	23.1911	0	B	0	41	154	57	54.7	0	1	0
85	39	0	0	25.6369	23.0871	24.5599	0	A	0	40	158	64	65.7	1	0	0
86	40	1	0	22.2137	19.6506	24.1787	0	B	0	40	153	52	60.1	0	0	0
87	41	1	0	25.2174	22.5827	25.2174	1	B	0	40	163	67	68.2	1	0	0
88	40	1	0	20.2694	17.5668	21.3053	0	C	1	40	149	45	46.6	0	0	0
89	41	0	1	21.6713	18.9164	21.7447	0	B	0	38	165	59	57.3	0	0	0
90	40	1	0	22.151	19.3821	23.2586	0	A	0	39	159	56	59.3	0	0	0
91	38	1	0	27.6787	24.864	28.2417	0	B	0	39	146	59	60.8	1	1	0
92	39	0	0	29.5159	26.6991	29.1768	1	C	1	40	154	70	69.3	1	1	0
93	40	0	0	22.1828	19.2894	21.2569	0	B	0	40	161	57.5	51	0	1	0
94	40	0	0	35.0032	31.9922	33.3095	1	C	1	40	163	93	86.2	1	0	0
95	38	0	1	19.1406	16.0156	18.6719	0	B	0	38	160	49	48.1	0	0	0
96	40	1	0	24.4473	21.2585	22.6403	0	B	0	38	168	69	64.6	0	0	0
97	39	1	0	22.4323	19.2277	23.4738	0	B	0	39	158	56	60.3	0	0	0
98	37	1	0	23.4375	20.061	23.3401	0	C	1	39	160	60	64.4	0	0	0
99	41	1	0	21.9341	18.5547	20.7422	0	B	0	39	148.7	48.5	50	0	0	0
100	39	0	1	26.4855	23.0681	24.3496	0	B	0	36	153	62	65.2	1	0	0
101	40	0	0	22.9398	19.4771	22.0308	0	B	0	40	152	53	57.3	0	0	0
102	39	1	1	23.6832	20.1746	24.2533	0	A	0	38	151	54	55.2	0	1	0
103	41	0	1	27.1918	23.6832	28.4198	1	B	0	38	151	62	63.1	1	0	0
104	40	0	0	20.7031	17.1875	18.7891	0	C	1	38	160	53	55.2	0	1	0
105	39	0	0	28.0404	24.4352	30.524	0	B	0	38	158	70	76.5	1	0	0
106	41	0	0	26.9127	23.0681	24.7341	0	B	0	41	153	63	63.2	1	1	1
107	39	0	1	22.6659	18.8079	21.3156	0	B	0	39	144	47	51	0	1	0
108	40	1	0	22.5867	18.6115	21.2084	0	A	0	40	151	51.5	49.6	0	0	0
109	39	0	0	18.5529	14.5682	18.5224	0	A	0	39	154	44	44.1	0	1	0
110	40	0	0	26.1066	22.0386	24.7199	1	C	1	39	159	66	66.7	1	0	0
111	40	0	1	24.0882	19.8141	24.9581	0	B	0	36	163	64	78.6	0	0	0
112	39	0	0	26.093	21.7784	26.2574	1	B	0	40	156	63.5	64.8	1	0	0
113	38	0	1	24.0055	19.5717	22.1311	0	B	0	38	162	63	62.9	0	1	0
114	41	0	0	22.8545	18.369	24.0933	0	A	0	39	153	53.5	56.6	0	0	0
115	41	1	0	25.2994	20.8117	24.641	0	A	0	40	154	60	60.8	1	0	0
116	41	1	0	24.5578	19.9792	21.2279	0	B	0	39	155	59	52.4	0	1	0
117	39	0	0	24.9108	20.325	24.6857	0	B	0	41	164	67	70	0	0	0
118	38	0	1	23.4194	18.7674	25.5966	0	B	0	37	138	44.6	48.4	0	0	0
119	37	1	1	27.6398	22.9421	24.999	0	C	1	38	158	69	70	1	0	0
120	39	1	0	25.5937	20.8209	23.7954	0	B	0	40	163	68	64.5	1	0	0
121	31	1	0	29.7442	24.9108	29.5955	0	B	0	37	164	80	83.3	1	1	0
122	40	0	0	28.1476	23.2166	26.3807	0	B	0	41	156	68.5	64.9	1	1	0
123	40	0	0	32.0513	27.1203	30.0378	1	B	0	39	156	78	74.1	1	1	1
124	39	1	0	26.0262	21.0772	22.4322	0	B	0	41	164	70	71.2	1	1	0
125	39	1	0	24.0346	18.902	22.2304	0	B	0	38	158	60	54.1	0	0	0
126	39	1	0	28.1337	22.9398	25.1039	0	B	0	38	152	65	64.5	1	0	0
127	37	1	0	28.257	21.5645	23.2377	1	B	0	41	164	76	68.1	1	0	0
128	41	1	0	30.7574	23.6128	26.1849	0	B	0	40	153	72	76.1	1	0	0
129	41	0	0	33.4622	26.0262	32.2353	1	C	1	40	164	90	89.5	1	0	0
130	40	0	0	28.9993	21.2084	26.4456	0	A	0	38	152	67	68.4	1	0	0
131	39	0	0	22.8624	21.83	21.4912	1	B	0	40	162	60	59	0	0	0
132	39	0	0	21.6311	20.5688	20.7666	0	C	1	40	158	54	52.7	0	1	0
133	38	0	0	21.7193	20.5761	21.4144	0	B	0	39	162	57	58.8	0	0	0
134	40	0	0	26.2917	25.1486	25.9107	0	B	0	40	162	69	74.2	1	1	0
135	40	1	0	24.2188	23.0469	23.7109	0	B	0	40	160	62	62.6	0	0	0
136	41	1	1	29.2969	28.0843	28.0843	0	B	0	38	160	75	74	1	0	1
137	39	1	0	19.6506	18.369	18.7535	0	C	1	34	153	46	45.8	0	0	0
138	38	1	1	22.913	21.5451	22.3659	0	C	1	38	171	67	70.3	0	0	0
139	38	0	0	24.653	23.2834	21.6399	0	C	1	39	148	54	55.3	0	1	1
140	38	0	0	21.0007	19.6311	20.4072	0	B	0	40	148	46	45.4	0	0	0
141	38	0	1	22.2063	20.8209	21.0068	0	B	0	36	163	59	58.7	0	0	0
142	38	1	0	20.5688	19.1406	19.3359	1	B	0	38	159	52	50	0	0	1
143	35	0	0	29.0006	27.5134	28.0711	0	B	0	38	164	78	81.5	1	1	0
144	38	0	1	22.2222	20.7198	21.5306	0	C	1	37	150	50	49.5	0	0	0
145	38	0	0	20.1733	18.591	19.0657	0	C	1	38	159	51	53.5	0	1	1
146	39	1	0	24.4646	22.8624	23.8531	0	B	0	40	163	65	71	0	1	0
147	38	0	0	20.0288	18.4265	19.2677	0	C	1	40	158	50	54.8	0	0	0
148	40	0	0	27.6795	26.0543	25.5994	0	C	1	39	155	66.5	68.4	1	1	0
149	39	0	0	22.7732	21.048	21.1932	0	B	0	41	165	62	61.5	0	0	0
150	39	0	0	20.7612	19.0311	18.0623	0	B	0	39	170	60	66.5	0	1	0
151	40	1	0	29.865	28.1337	26.8352	0	C	1	39	152	69	63	1	0	0
152	40	0	0	22.806	21.0517	21.0079	0	B	0	40	151	52	47.9	0	0	0
153	38	1	0	24.0238	22.231	22.6254	0	C	1	39	167	67	70.5	0	0	0
154	41	0	0	19.9594	18.1449	18.5441	0	B	0	41	166	55	56.6	0	0	0
155	39	1	0	24.4646	22.5827	23.1849	1	C	1	38	163	65	62.7	0	1	0
156	39	0	0	30.1103	28.2284	28.2284	0	A	0	40	163	80	75.8	1	1	0
157	38	0	0	30.4438	28.441	28.0003	0	C	1	37	158	76	73	1	1	1
158	40	1	0	21.0962	18.902	17.9569	0	B	0	40	157	52	48.2	0	0	0
159	38	0	0	25.3444	23.1405	23.2874	1	C	1	37	165	69	65.5	1	0	1
160	41	1	0	21.875	19.5312	19.7656	0	B	0	40	160	56	56.1	0	0	0
161	39	1	0	25.6	23.2446	21.1394	0	B	0	39	150	57.6	50.8	1	0	0
162	38	0	1	23.4952	20.0777	20.9321	0	C	1	38	153	55	52.1	0	0	0
163	40	1	1	45.5389	41.8642	39.3866	1	C	1	37	154	108	100.8	1	1	0
164	40	1	0	16.1391	21.7738	23.9149	0	B	0	40	196	62	67.1	0	0	0
165	40	1	1	17.3333	21.7778	22.9778	0	C	1	38	150	39	56.9	0	1	0
166	38	0	0	17.1875	19.5312	21.1719	0	C	1	39	160	44	51.4	0	1	0
167	40	0	0	19.7777	22.0317	23.7141	0	C	1	39	159	50	56.8	0	0	0
168	39	0	0	21.6413	23.8054	25.0606	0	A	0	39	152	50	52	0	0	0
169	38	1	0	19.4222	21.5556	22.8444	0	C	1	38	150	43.7	48.2	0	0	0
170	40	1	0	17.0771	19.101	20.4503	0	B	0	40	154	40.5	44.1	0	0	0
171	40	1	0	16.0037	17.9089	19.3187	0	B	0	40	162	42	50.9	0	0	0
172	39	0	0	18.2183	20.0773	21.5274	0	B	0	38	164	49	57	0	0	0
173	39	1	0	21.3039	23.1405	24.6097	0	C	1	39	165	58	64.2	0	1	0
174	40	1	0	18.1449	19.9594	21.6287	0	B	0	40	166	50	55	0	0	0
175	40	0	0	22.3289	24.0055	25.9488	0	B	0	40	162	58.6	62.2	0	0	0
176	39	1	0	17.7462	19.2894	21.3726	0	B	0	39	161	46	52.4	0	1	0
177	40	0	0	19.1467	20.6612	22.9803	0	B	0	39	155	46	58.1	0	0	0
178	37	0	0	16.7311	18.0662	20.8137	0	A	0	39	164	45	56.7	0	1	0
179	41	1	0	19.2234	20.5049	21.7438	0	B	0	39	153	45	49.9	0	0	0
180	38	0	1	20.1348	21.3675	23.5043	0	B	0	38	156	49	56.8	0	1	0
181	39	1	0	19.3962	20.6131	21.9727	0	B	0	39	154	46	49.7	0	0	0
182	39	0	1	19.3821	20.5688	23.219	0	B	0	38	159	49	57.5	0	0	0
183	39	1	0	21.9516	23.1247	24.5446	0	B	0	40	158	54.8	60.7	0	0	0
184	38	1	1	18.3594	19.5312	20.8203	0	B	0	38	160	47	55.3	0	1	1
185	40	1	0	18.9036	20.061	21.5655	0	B	0	39	161	49	55.5	0	0	0
186	40	1	0	23.6244	24.7676	27.0538	0	C	1	40	162	62	69.5	0	1	0
187	38	0	0	20.0288	21.0962	22.6378	0	B	0	40	158	50	57	0	0	0
188	35	1	0	14.9844	16.0229	17.7517	0	A	0	35	155	36	41.8	0	1	0
189	40	1	0	23.3726	24.3496	26.0584	0	C	1	39	152	54	59.2	0	1	0
190	38	1	0	18.6453	19.6035	20.7084	1	B	0	40	167	52	65.3	0	0	0
191	40	1	0	18.4676	19.3685	20.4495	0	B	0	39	149	41	42.3	0	0	0
192	41	0	0	18.8189	19.7055	20.8581	0	C	1	39	163	50	57.1	0	0	0
193	40	0	0	18.902	19.7239	22.6003	1	B	0	40	156	46	48	0	0	0
194	40	0	0	17.2584	18.0802	19.9293	0	B	0	39	156	42	47	0	1	0
195	38	1	0	17.2248	18.026	19.468	0	B	0	34	158	43	50.5	0	0	0
196	38	0	0	18.026	18.8271	20.5896	0	B	0	40	158	45	52.7	0	0	0
197	39	1	0	22.0317	22.8329	24.5954	0	B	0	37	158	55	59.7	0	0	0
198	40	0	0	24.6094	25.3906	26.4062	0	B	0	40	160	63	67.4	0	1	0
199	41	1	0	21.6041	22.3757	25.0376	0	B	0	40	161	56	64.5	0	0	0
200	40	0	0	26.6389	27.4077	29.7689	0	A	0	39	155	64	70.4	1	0	0
201	38	1	1	23.6832	24.4444	27.2	1	C	1	38	151	54	62.8	0	0	0
202	37	0	1	20.0796	20.7967	21.8366	0	C	1	38	167	56	62.3	0	0	0
203	38	0	0	17.6693	18.378	19.798	0	B	0	39	156	43	51	0	0	0
204	38	0	1	17.9817	18.6667	21.2	0	A	0	37	151	41	46.6	0	1	0
205	37	1	0	17.5431	18.1778	22	0	C	1	39	151	40	48.5	0	0	0
206	38	1	0	19.8178	20.4503	21.7575	0	C	1	38	154	47	52.2	0	1	0
207	41	1	0	21.9776	22.5896	25.2071	0	B	0	39	166.6	61	67.6	0	0	0
208	39	1	0	20.5049	21.0828	22.7694	0	B	0	39	153	48	57.7	0	0	0
209	38	1	0	18.1955	18.75	19.7656	0	B	0	38	159	46	52	0	1	0
210	40	0	0	17.4449	17.9723	19.6763	0	B	0	39	157	43	47.7	0	0	0
211	39	0	0	22.5827	23.0518	25.8775	0	B	0	38	163	60	65.5	0	0	0
212	38	1	0	18.8246	19.2837	21.6713	0	C	1	40	167	52.5	60.8	0	0	0
213	41	1	0	22.7732	23.2254	27.1084	0	B	0	40	165	62	68.8	0	1	0
214	40	0	0	20.8889	21.3333	23.5556	0	B	0	39	150	47	52.9	0	0	0
215	37	0	0	24.4546	24.8889	28	0	B	0	39	152	56.5	61	0	0	0
216	40	1	0	21.9076	22.3133	23.8549	0	C	1	38	157	54	57.2	0	0	1
217	41	0	0	18.2563	18.662	20.6499	0	B	0	41	157	45	53.5	0	0	0
218	39	1	0	20.4294	20.83	21.8715	0	C	1	39	158	51	57.6	0	0	1
219	40	1	0	17.2248	17.6254	19.3879	0	B	0	38	158	43	52	0	0	0
220	40	0	0	20.1733	20.5688	23.0608	0	B	0	39	159	51	60.4	0	1	0
221	40	0	0	17.7999	18.1955	19.3821	0	B	0	39	159	45	49.3	0	1	0
222	39	1	0	21.875	22.2656	24.2188	0	B	0	40	160	56	58.5	0	1	0
223	40	0	0	20.3125	20.7031	22.9297	0	B	0	40	160	52	62.1	0	0	0
224	38	1	0	22.7615	23.1473	25.5391	0	C	1	37	161	59	66.8	0	0	0
225	39	1	0	16.2031	16.5889	18.6335	0	B	0	39	161	42	49.6	0	0	0
226	37	1	0	17.9089	18.2899	19.6235	0	B	0	39	162	47	50.6	0	0	0
227	41	1	0	18.0662	18.4425	20.475	0	B	0	40	163	48	55.7	0	0	0
228	39	1	0	20.0773	20.4491	21.5645	0	B	0	39	164	54	60	0	1	0
229	39	0	0	21.4109	21.7738	24.7859	0	B	0	39	166	59	62.7	0	1	0
230	40	0	0	18.6851	19.0311	20.2076	0	C	1	40	170	54	59.2	0	0	0
231	39	0	0	21.0828	21.3675	25.1479	0	A	0	38	154	50	55.1	0	0	0
232	37	1	1	19.6506	19.91	21.0353	0	C	1	37	153	46	51.5	0	0	0
233	40	0	0	19.7777	20.0288	22.3121	0	C	1	41	159	50	54.6	0	0	0
234	40	1	0	19.1406	19.3821	20.8061	0	C	1	40	160	49	52.2	0	0	0
235	40	0	0	18.026	18.2563	19.9197	1	C	1	40	158	45	48.9	0	0	0
236	41	1	1	17.5981	17.827	20.4072	0	A	0	37	145	37	39.7	0	1	0
237	40	1	0	16.6659	16.8802	19.9533	0	A	0	39	151	38	44.1	0	0	0
238	39	1	0	20.6612	20.872	22.6851	0	B	0	39	154	49	65.8	0	0	0
239	37	0	1	22.6847	22.8928	24.5578	0	C	1	38	155	54.5	55.9	0	0	0
240	39	0	0	18.5108	18.718	21.1377	0	B	0	39	147	40	45.6	0	0	0
241	40	0	0	17.7462	17.9391	19.1351	0	B	0	41	161	46	47.5	0	0	0
242	37	1	1	16.5889	16.7657	18.7852	0	B	0	35	161	43	49.3	0	0	0
243	40	0	0	18.132	18.2899	20.538	0	C	1	40	161	47	52.3	0	0	0
244	38	1	1	18.4202	18.5529	21.2936	0	B	0	38	151	42	51.6	0	1	0
245	39	1	0	20.8325	20.9572	23.8531	0	C	1	40	161	54	63.9	0	0	0
246	41	1	0	22.4766	22.6003	25.3123	0	B	0	40	155	54	59.5	0	1	0
247	41	1	0	25.4193	25.5102	27.8132	0	B	0	40	169	72.6	79	1	0	0
248	38	0	0	20.4294	20.4294	22.1118	0	B	0	40	158	51	55.1	0	0	0
249	40	1	0	19.5312	19.5312	21.9141	0	B	0	39	160	50	52.5	0	1	0
250	38	1	1	22.2222	22.2222	23.2889	0	C	1	37	150	50	52	0	0	0
251	41	0	1	20.3954	20.3954	21.6857	0	A	0	38	155	49	50.9	0	0	0
252	37	1	1	21.6413	21.6413	24.9307	0	C	1	38	152	50	55.9	0	0	0
253	39	0	0	18.2899	18.2899	19.8903	0	B	0	39	162	48	52.8	0	0	0
254	40	0	0	17.782	17.782	19.1973	0	C	1	41	166	49	57.1	0	1	0
255	38	1	0	19.0443	19.0443	21.9443	0	B	0	40	152	44	50	0	0	0
256	40	1	0	21.0938	21.0938	23.0469	0	C	1	39	160	54	56.2	0	0	0
257	39	0	0	29.3333	29.3333	31.1111	1	B	0	40	150	66	69.5	1	0	0
258	40	0	0	17.0656	17.0656	20.5203	0	B	0	39	155	41	50.4	0	0	0
259	38	0	0	20.3125	20.3125	21.3672	0	B	0	38	160	52	54.2	0	0	0
260	37	1	0	21.0938	21.0938	22.7734	0	B	0	38	160	54	60.8	0	0	0
261	40	0	0	19.2277	19.2277	21.2306	0	B	0	41	158	48	53.7	0	0	0
262	40	0	0	19.0443	19.0443	20.9488	0	C	1	38	152	44	48.1	0	0	0
263	37	1	0	21.9076	21.9076	23.2464	0	B	0	39	157	54	57.5	0	1	0
264	41	1	0	17.4191	17.4191	18.7255	0	B	0	40	166	48	51	0	1	0
265	41	0	0	19.7239	19.7239	20.8333	0	B	0	40	156	48	53.2	0	0	0
266	40	0	0	21.2874	21.2874	22.9997	0	A	0	39	147	46	48.2	0	0	0
267	39	1	0	20.6905	20.6905	22.2321	0	B	0	40	157	51	53.8	0	0	0
268	39	1	0	19.8141	19.8141	21.6811	0	B	0	38	162	52	57.3	0	1	0
269	40	0	0	15.2416	15.2416	17.9089	1	B	0	39	162	40	47.4	0	0	1
270	37	1	1	17.4747	17.4747	18.5158	0	C	1	33	164	47	51	0	0	0
271	38	1	1	18.1312	18.1312	20.9142	0	B	0	38	154	43	48.5	0	0	0
272	41	0	1	21.0938	21.0938	22.4219	0	C	1	38	160	54	50.1	0	0	0
273	40	1	0	19.563	19.563	21.8522	0	B	0	39	155	47	53.4	0	0	0
274	40	0	0	18.7962	18.7962	20.5904	0	B	0	39	153	44	48	0	1	0
275	38	1	0	19.2234	19.2234	21.1457	0	B	0	39	153	45	47.2	0	0	0
276	41	0	0	17.2111	17.2111	18.8963	0	B	0	40	167	48	53.5	0	0	0
277	40	0	0	20.1951	20.1951	21.8336	0	C	1	40	162	53	57.1	0	0	1
278	40	0	0	15.5896	15.5896	17.3611	0	B	0	40	168	44	48.5	0	0	0
279	38	1	0	16.9747	16.9747	18.0934	0	B	0	37	161	44	46.8	0	0	0
280	35	0	0	17.0392	17.0392	20.082	0	B	0	40	157	42	48.5	0	1	0
281	39	1	0	20.4491	20.4491	23.0518	0	B	0	39	164	55	61.5	0	1	0
282	41	1	1	19.7239	19.7239	22.4359	0	B	0	38	156	48	55.2	0	1	0
283	39	0	0	22.2291	22.2291	23.3918	0	C	1	39	171	65	69.7	0	0	0
284	37	0	0	20.0288	20.0288	21.3507	0	B	0	37	158	50	53.8	0	0	0
285	39	0	0	19.1406	19.1406	20.5859	0	C	1	41	160	49	54.6	0	0	0
286	38	1	1	19.6506	19.6506	20.7185	0	C	1	38	153	46	51.2	0	0	0
287	40	0	0	17.7462	17.7462	20.0224	0	B	0	40	161	46	53.1	0	0	0
288	38	1	1	20.7031	20.7031	23.8281	0	A	0	38	160	53	60.7	0	0	0
289	39	0	0	18.9069	18.9069	19.9223	0	B	0	40	169	54	55	0	0	0
290	39	1	0	20.0777	20.0777	22.6409	0	B	0	40	153	47	53	0	0	0
291	41	1	0	24.0346	24.0346	25.717	0	B	0	37	158	60	63.9	0	0	0
292	40	1	0	20.8117	20.8117	22.0604	0	B	0	39	155	50	51.9	0	0	0
293	40	1	0	21.2306	21.2306	22.3522	0	B	0	39	158	53	59	0	0	1
294	41	1	1	21.6311	21.6311	23.5539	0	C	1	37	158	54	58.8	0	0	0
295	40	1	0	19.1001	19.0539	21.2524	0	B	0	41	165	52	59.2	0	1	0
296	40	0	0	27.7671	27.7008	30.0814	0	C	1	40	153	65	67.5	1	0	0
297	37	1	1	20.2713	20.1951	21.3382	0	C	1	37	162	53.2	55	0	0	0
298	37	0	0	25.6369	25.5588	28.277	0	C	1	37	158	64	70.3	1	0	0
299	41	0	0	19.313	19.2327	20.8189	0	B	0	38	156	47	49.4	0	0	0
300	39	0	0	16.1065	16.0229	17.7517	0	B	0	39	153.6	38	45	0	1	0
301	40	1	0	19.3962	19.3119	21.5045	0	B	0	39	154	46	50.3	0	0	0
302	39	0	1	20.4783	20.3816	22.7539	0	C	1	39	174	62	69.3	0	1	0
303	40	1	0	17.7778	17.6732	19.5076	0	B	0	39	150	40	43.2	0	0	0
304	39	0	0	21.3675	21.2279	22.8096	0	B	0	39	156	52	62.5	0	1	0
305	36	0	0	21.4573	21.2874	22.4906	0	B	0	37	148	47	50.1	0	1	0
306	39	1	1	17.9282	17.7154	20.3019	0	C	1	37	167	50	57.2	0	0	0
307	38	1	0	18.2899	18.0662	19.6846	0	B	0	38	162	48	52.5	0	0	0
308	40	1	0	17.5431	17.313	19.7801	1	B	0	39	151	40	42	0	1	0
309	38	1	1	20.4518	20.214	21.4031	0	C	1	38	145	43	48	0	0	0
310	40	0	0	19.91	19.6506	21.5729	0	B	0	39	152	46	50.7	0	0	0
311	41	1	0	18.2874	18.026	20.83	0	B	0	40	158.6	46	56.3	0	1	0
312	40	0	0	20.4146	20.1348	21.9839	0	C	1	39	156.5	50	53.9	0	0	0
313	40	1	0	18.6593	18.3655	21.0101	0	B	0	38	165	50.8	56.2	0	0	0
314	39	0	0	24.5351	24.2123	27.828	0	B	0	39	176	76	86.3	0	0	0
315	39	1	0	17.923	17.5818	20.9111	0	B	0	34	164.5	48.5	54.5	0	1	0
316	41	1	0	20.5499	20.1956	23.3135	0	C	1	40	168	58	64	0	0	0
317	38	0	0	17.6309	17.2635	19.4674	0	B	0	38	165	48	51	0	0	0
318	39	0	0	23.0518	22.68	27.2159	0	B	0	40	164	62	72.8	0	0	0
319	40	1	0	17.5278	17.1468	19.8903	0	C	1	41	162	46	55.3	0	0	0
320	40	0	0	19.8141	19.433	21.9479	0	C	1	41	162	52	60.3	0	0	0
321	40	0	0	19.052	18.6709	21.262	0	B	0	39	162	50	56.6	0	0	0
322	38	1	1	20.1951	19.8141	20.881	0	C	1	38	162	53	56.8	0	0	0
323	40	1	0	18.2899	17.9089	19.6997	0	B	0	39	162	48	52.2	0	0	0
324	39	0	0	19.6752	19.2894	20.2924	0	C	1	38	161	51	55.2	0	0	0
325	37	0	1	20.061	19.6752	22.3757	0	B	0	37	161	52	56.8	0	0	0
326	38	1	0	21.0938	20.7031	22.2656	0	B	0	38	160	54	57.5	0	1	0
327	41	0	0	16.4062	16.0156	18.2422	0	C	1	41	160	42	49.4	0	1	0
328	40	0	0	18.1955	17.7999	20.5688	0	B	0	39	159	46	54	0	0	0
329	38	1	1	18.1955	17.7999	20.2128	0	B	0	38	159	46	52	0	0	0
330	39	1	0	20.0288	19.6283	20.9502	1	B	0	38	158	50	50.3	0	1	0
331	40	1	0	19.2277	18.8271	21.5911	0	A	0	39	158	48	54.1	0	0	0
332	38	1	0	19.2277	18.8271	20.9902	0	C	1	38	158	48	52.4	0	1	0
333	41	0	0	18.902	18.4911	20.0526	0	C	1	39	156	46	50.5	0	1	0
334	37	0	0	16.8475	16.4366	19.7239	0	A	0	39	156	41	48.8	0	0	0
335	39	1	0	19.9792	19.563	21.6441	0	B	0	39	155	48	52.2	0	1	0
336	38	0	0	20.8117	20.3954	23.4339	0	B	0	40	155	50	56	0	0	0
337	39	0	0	19.2708	18.8519	20.1506	0	B	0	40	154.5	46	47.1	0	1	0
338	39	0	0	18.369	17.9418	19.0098	0	B	0	38	153	43	45.5	0	1	0
339	39	0	0	22.6409	22.2137	23.4525	0	A	0	40	153	53	51	0	1	0
340	41	0	0	21.2084	20.7756	22.2905	0	C	1	40	152	49	57.5	0	1	0
341	40	0	0	19.91	19.4771	21.4249	0	B	0	39	152	46	46.5	0	0	0
342	37	0	1	20.6131	20.1746	22.192	0	C	1	38	151	47	51.8	0	0	0
343	39	1	0	24.5603	24.1217	27.1041	0	B	0	40	151	56	62.3	0	0	0
344	41	0	0	19.1111	18.6667	20.7556	0	A	0	39	150	43	46.9	0	1	0
345	38	1	1	21.0007	20.5442	23.74	0	B	0	38	148	46	56	0	0	0
346	36	1	0	18.9736	18.5108	20.7321	1	B	0	38	147	41	43.3	0	1	1
347	39	0	0	21.048	20.5693	23.3609	0	B	0	37	166	58	65	0	0	0
348	40	1	0	20.1562	19.6283	20.8701	0	B	0	39	157.5	50	53.7	0	0	0
349	39	0	0	18.1312	17.5951	19.6479	0	B	0	38	154	43	47.8	0	0	0
350	41	0	0	20.6174	20.0796	21.8724	0	C	1	39	167	57.5	66.7	0	0	0
351	41	1	1	18.2899	17.7462	19.8295	0	B	0	38	162	48	52.5	0	1	0
352	40	1	0	18.7962	18.2495	19.8623	0	B	0	38	153	44	46.5	0	0	0
353	39	0	0	19.563	18.9745	20.8298	0	A	0	41	155	47	51.8	0	0	0
354	41	1	0	19.563	18.9745	21.5888	0	B	0	41	155	47	51.4	0	1	0
355	40	1	0	17.5981	17.005	19.0361	0	B	0	41	145	37	41.2	0	0	0
356	38	1	0	19.1953	18.5901	21.0812	0	A	0	40	163	51	58.9	0	0	0
357	37	1	1	18.6453	18.0361	20.2004	0	B	0	38	167	52	51	0	0	0
358	40	0	0	22.6003	21.9839	23.9563	0	B	0	41	156	55	62.4	0	0	0
359	39	1	0	18.591	17.9688	20.5469	0	B	0	39	159	47	52.3	0	0	0
360	41	1	0	18.3143	17.6899	19.563	0	B	0	40	155	44	50	0	0	0
361	39	1	0	19.1467	18.4911	20.9155	0	A	0	40	155	46	53.3	0	0	0
362	38	1	0	20.5457	19.8791	22.2727	0	B	0	38	156	50	53.5	0	0	0
363	39	0	0	22.3133	21.6311	22.8329	0	B	0	40	157	55	58	0	1	0
364	40	0	0	17.8565	17.1563	19.187	0	B	0	40	169	51	57	0	0	0
365	40	0	0	18.6453	17.9282	21.0477	0	B	0	41	167	52	56.7	0	0	0
366	35	1	0	20.6852	19.9594	21.4472	0	C	1	39	166	57	58.1	0	0	0
367	41	0	0	23.1405	22.4059	24.9403	0	C	1	40	165	63	74.9	0	0	0
368	39	0	0	19.1001	18.3655	19.4307	0	C	1	39	165	52	56.4	0	1	1
369	39	1	0	17.3134	16.5607	19.7222	0	A	0	37	163	46	51.4	0	0	0
370	40	1	0	20.9572	20.1951	22.71	0	C	1	40	162	55	60.9	0	0	0
371	40	1	0	18.9036	18.132	19.6752	0	B	0	38	161	49	52.4	0	1	0
372	40	0	0	21.6041	20.8325	24.5747	0	A	0	39	161	56	65.4	0	1	0
373	37	0	1	20.061	19.2894	23.1473	1	C	1	38	161	52	58.2	0	0	0
374	40	1	0	17.1875	16.4062	20.1953	0	B	0	40	160	44	50.9	0	0	1
375	39	0	0	18.3594	17.5781	18.6719	0	C	1	40	160	47	48.5	0	0	0
376	38	1	0	18.75	17.9688	19.5312	0	C	1	39	160	48	50.7	0	0	0
377	40	1	0	19.1406	18.3594	22.6562	0	B	0	39	160	49	57.2	0	0	0
378	39	0	0	20.5688	19.7777	21.083	0	C	1	37	159	52	54.8	0	0	0
379	38	0	1	20.9644	20.1733	22.7048	0	C	1	38	159	53	59.6	0	0	0
380	40	1	0	21.3599	20.5688	21.9137	0	C	1	40	159	54	56.6	0	0	0
381	39	1	0	22.8329	22.0317	23.6741	0	B	0	37	158	57	60.2	0	0	0
382	39	1	0	23.5304	22.719	25.5588	0	B	0	39	157	58	67.1	0	1	0
383	41	0	0	17.0392	16.2278	19.0677	0	B	0	40	157	42	47.5	0	0	0
384	40	0	0	20.5457	19.7239	21.7784	0	A	0	39	156	50	53.7	0	1	0
385	41	1	0	21.3675	20.5457	21.9839	0	C	1	41	156	52	55.2	0	0	0
386	37	1	1	18.902	18.0802	19.9293	1	C	1	38	156	46	50.5	0	0	0
387	40	1	0	20.8117	19.9792	21.5609	0	B	0	40	155	50	55.5	0	0	0
388	38	0	0	19.563	18.7305	20.3538	1	B	0	39	155	47	51.5	0	1	0
389	39	0	0	20.8117	19.9792	22.4766	0	B	0	40	155	50	52.2	0	1	0
390	39	0	0	17.4987	16.6493	19.1467	0	B	0	39	154	41.5	43.9	0	0	0
391	41	0	0	21.3593	20.5049	24.3496	0	A	0	39	153	50	53.9	0	1	0
392	41	1	0	19.2234	18.369	19.6078	0	B	0	40	153	45	47.8	0	0	0
393	40	1	0	21.6413	20.7756	22.3338	0	B	0	39	152	50	53	0	0	0
394	39	1	0	23.6832	22.806	25.5252	0	C	1	39	151	54	60.7	0	0	0
395	41	1	0	18.2222	17.3333	19.1111	0	B	0	39	150	41	44.8	0	0	0
396	40	1	0	17.7778	16.8889	18.4889	0	B	0	39	150	40	46.7	0	1	0
397	39	1	0	25.2363	24.3418	26.0051	0	C	1	39	158	63	68.5	1	0	0
398	40	1	0	20.7198	19.8189	22.026	0	A	0	41	149	46	53	0	1	0
399	39	1	0	20.5442	19.6311	21.4116	0	B	0	39	148	45	48.7	0	1	0
400	40	1	1	19.2344	18.2961	19.5628	0	B	0	38	146	41	41.5	0	1	0
401	38	0	0	18.0427	17.0993	18.4672	0	C	1	39	173	54	55.8	0	0	0
402	41	1	0	18.1016	17.1563	19.6072	0	B	0	39	169	51.7	57.1	0	0	0
403	38	1	0	18.902	17.929	22.5136	0	A	0	40	156	46	55.3	0	0	0
404	34	0	0	23.9621	22.984	24.1577	0	B	0	35	143	49	51.5	0	0	0
405	37	0	1	20.3244	19.3337	21.5645	0	B	0	38	163	54	58.2	0	1	0
406	40	1	0	18.5911	17.5771	19.1658	0	B	0	38	172	55	56.2	0	0	0
407	37	1	0	21.9289	20.913	22.83	0	B	0	36	151	50	53.5	0	0	0
408	39	0	0	21.6041	26.2336	23.8803	0	B	0	38	161	56	63	0	1	0
409	39	0	0	22.593	27.1953	24.5595	0	C	1	40	154.6	54	59.1	0	0	0
410	40	1	0	27.8293	32.2567	31.3291	1	C	1	39	154	66	64.3	1	0	1
411	40	0	0	31.2026	34.9975	32.2567	0	C	1	40	154	74	75.6	1	1	0
412	38	0	0	20.3716	24.0344	24.3717	0	C	1	39	153.5	48	54	0	0	0
413	41	1	0	17.3604	20.8325	18.5564	0	C	1	40	161	45	51	0	1	0
414	41	0	0	27.8852	30.8596	30.116	0	B	0	38	164	75	78.6	1	1	0
415	40	1	0	22.4323	25.2363	25.0361	0	B	0	39	158	56	59.5	0	0	0
416	40	0	0	20.2395	22.7694	21.3358	0	B	0	40	154	48	54.3	0	0	0
417	40	0	0	24.064	26.4859	27.3223	0	B	0	40	147	52	60	0	0	1
418	41	1	1	36.9608	39.2471	35.3224	1	B	0	38	162	97	95	1	1	0
419	40	1	0	14.0202	16.0231	16.6239	0	A	0	41	158	35	42.2	0	0	0
420	38	1	1	21.0938	23.0469	23.6719	0	B	0	38	160	54	61.3	0	0	0
421	40	0	0	18.662	20.4294	20.2692	0	B	0	40	157	46	50.2	0	0	0
422	39	1	0	17.5278	19.2894	19.0193	0	C	1	39	162	46	49	0	0	0
423	38	0	1	22.0181	23.7118	24.2011	0	B	0	39	163	58.5	65	0	0	0
424	38	0	0	28.8044	30.4076	31.3938	0	C	1	39	157	71	74.9	1	0	0
425	41	0	1	27.3333	28.8889	26.9333	0	B	0	38	150	61.5	63	1	1	1
426	39	1	0	19.6752	21.2183	20.8711	1	B	0	38	161	51	55.4	0	0	1
427	39	0	0	19.052	20.5761	20.7285	0	B	0	39	162	50	56.1	0	0	0
428	39	0	0	25.9107	27.4348	26.0631	0	A	0	41	162	68	62.5	1	0	0
429	39	1	0	18.2035	19.7239	19.765	0	C	1	39	156	44.3	49.1	0	0	1
430	38	1	0	21.9363	23.4236	24.0556	0	A	0	40	164	59	68.9	0	0	0
431	38	0	0	19.8347	21.3039	21.4876	0	B	0	39	165	54	58.5	0	0	0
432	37	1	0	17.9688	19.3821	19.1448	0	B	0	37	160	46	48.6	0	0	0
433	38	0	0	21.83	23.2377	22.6428	0	B	0	39	163	58	59.8	0	0	0
434	39	0	0	19.2234	20.5049	20.804	0	C	1	39	153	45	50.1	0	0	0
435	40	0	0	21.0828	22.3478	22.6851	0	B	0	39	154	50	54.6	0	1	0
436	41	0	0	26.7094	27.9421	25.2712	0	C	1	34	156	65	64.5	1	0	0
437	40	1	0	17.898	19.1051	19.3548	0	A	0	40	155	43	46.3	0	0	0
438	39	0	0	17.6254	18.8271	19.1075	0	A	0	38	158	44	50.4	0	0	0
439	41	1	0	18.026	19.2277	19.9487	0	B	0	39	158	45	52.1	0	0	0
440	39	0	0	22.6409	23.8054	23.1562	0	B	0	38	153	53	58.7	0	0	0
441	41	0	0	17.1468	18.2899	18.709	0	C	1	41	162	45	46	0	1	0
442	40	0	0	19.1953	20.3244	20.5126	0	A	0	40	163	51	54.5	0	0	0
443	39	1	0	17.1029	18.2183	18.9619	0	A	0	39	164	46	52	0	0	0
444	39	1	0	23.8751	24.977	25.2342	0	B	0	41	165	65	67.4	0	0	0
445	37	0	1	25.462	26.5625	24.375	0	C	1	38	161	66	61.8	1	0	0
446	38	0	1	24.5578	25.6312	25.802	0	B	0	38	155	59	58.3	0	0	0
447	40	0	0	27.4124	28.441	27.8801	0	B	0	41	157.5	68	69.5	1	0	0
448	40	0	0	17.7462	18.75	19.5703	0	B	0	39	161	46	53.2	0	0	0
449	38	1	0	17.5278	18.5178	18.9422	0	B	0	39	162	46	50.2	0	0	0
450	40	0	0	19.2336	20.202	21.1203	0	B	0	39	166	53	56.8	0	0	0
451	38	1	1	24.1965	25.1096	25.2465	0	C	1	37	148	53	54.9	0	0	0
452	40	1	1	19.7777	20.6875	21.5972	0	B	0	38	159	50	54.6	0	0	0
453	38	1	0	17.9817	18.8588	18.8588	0	A	0	38	151	41	45	0	0	0
454	37	0	1	31.1846	32.039	32.5516	0	C	1	38	153	73	79.8	1	1	1
455	39	0	0	25.2994	26.1427	26.5643	0	A	0	39	154	60	73.8	1	1	0
456	38	0	0	17.4818	18.3143	18.3975	0	B	0	39	155	42	43.6	0	0	1
457	38	0	1	18.902	19.7239	19.4773	0	C	1	38	156	46	46	0	0	1
458	38	1	1	29.2101	30.0215	29.8592	0	B	0	38	157	72	74.5	1	0	0
459	40	0	1	19.0677	19.8791	19.4734	0	C	1	38	157	47	51.5	0	0	0
460	38	0	0	19.2277	20.0288	19.2677	0	C	1	40	158	48	49.6	0	0	0
461	37	1	0	21.6311	22.4323	21.4309	0	C	1	37	158	54	54.8	0	0	1
462	40	0	0	19.7777	20.5688	19.8173	0	A	0	39	159	50	52.9	0	0	0
463	41	1	0	18.9036	19.6752	20.061	0	C	1	41	161	49	53.1	0	0	0
464	38	1	0	19.6441	20.3954	20.2706	0	B	0	38	155.5	47.5	45.8	0	0	0
465	39	1	0	17.2248	17.9577	17.4788	0	B	0	37	158	43	44.4	0	0	0
466	40	0	0	19.5799	20.3125	19.8438	0	C	1	39	159	49.5	46.7	0	0	0
467	39	0	0	21.2179	21.867	22.5567	0	B	0	41	157	52.3	54.9	0	0	0
468	40	1	0	20.9572	21.6041	22.2985	0	C	1	40	162	55	55.9	0	0	0
469	37	1	1	19.1746	19.8189	20.6747	0	B	0	38	148	42	47.4	0	0	0
470	40	1	0	21.0962	21.7047	21.9482	0	B	0	40	157	52	53.1	0	1	0
471	38	1	0	21.8871	22.4913	22.8374	0	A	0	38	171	64	67	0	0	1
472	38	0	0	19.8141	20.3244	20.7008	0	C	1	38	162	52	52.2	0	0	0
473	41	0	0	20.4783	20.9737	21.6013	0	B	0	40	174	62	65.4	0	1	0
474	40	0	0	19.0039	19.487	20.0184	1	B	0	38	167	53	55.5	0	1	0
475	40	1	0	20.5442	21.0007	21.4116	0	B	0	40	148	45	47.5	0	1	0
476	40	0	0	18.2222	18.6667	19.4222	0	B	0	39	150	41	42.6	0	0	0
477	41	1	0	21.7778	22.2222	20.3556	0	B	0	40	150	49	51	0	0	0
478	40	0	0	17.9418	18.369	18.8389	0	A	0	38	153	42	44.6	0	0	0
479	38	1	0	19.1467	19.563	18.4807	0	B	0	40	155	46	47.2	0	1	0
480	40	1	0	19.0677	19.4734	20.4065	0	B	0	39	157	47	53.6	0	0	0
481	38	1	0	16.7112	17.1163	17.0713	0	B	0	38	149.8	37.5	39.6	0	1	0
482	40	0	0	19.2277	19.6283	19.0274	0	C	1	41	158	48	49.8	0	0	0
483	37	0	1	23.8281	24.2188	25.1172	0	B	0	35	160	61	64.7	0	0	0
484	40	1	0	17.9688	18.3594	18.5156	0	B	0	38	160	46	48.2	0	0	0
485	40	1	0	20.061	20.4467	20.8325	0	B	0	40	161	52	55.6	0	1	0
486	39	0	0	16.6133	16.9922	16.6797	0	B	0	35	159	42	41.3	0	0	0
487	40	1	0	17.4747	17.8465	18.5901	0	C	1	39	164	47	50	0	0	0
488	41	0	0	19.1001	19.4674	19.9449	0	B	0	41	165	52	54.8	0	1	0
489	41	0	0	20.6852	21.048	21.048	0	C	1	41	166	57	60.1	0	0	0
490	40	1	0	22.7615	23.0701	23.263	0	C	1	39	161	59	64.2	0	1	0
491	36	0	0	18.662	18.902	18.7377	0	C	1	37	157	46	46.2	0	0	0
492	38	1	0	18.4265	18.662	18.4592	0	C	1	38	158	46	48.4	0	0	0
493	39	0	0	18.4425	18.6709	19.052	0	B	0	39	163	49	52.1	0	0	0
494	36	0	0	21.6855	21.9138	21.6855	0	B	0	36	148	47.5	46.9	0	0	0
495	40	1	0	20.8889	21.1111	21.9111	0	B	0	37	150	47	50.4	0	0	0
496	40	1	0	20.3428	20.5592	19.7801	0	C	1	38	152	47	50.5	0	1	0
497	41	0	0	24.4444	24.653	25.1096	0	B	0	39	150	55	59.2	0	0	0
498	39	0	0	23.1111	23.2446	23.9902	0	B	0	38	150	52	56.2	0	1	0
499	39	1	0	20.4294	20.5496	20.2692	0	B	0	41	158	51	53.1	0	1	0
500	41	0	0	23.5304	23.634	22.5925	0	C	1	40	157	58	55.6	0	0	0
501	40	0	0	38.7097	38.7924	36.7684	0	C	1	40	155	93	90.7	1	1	0
502	39	0	0	18.8271	18.8271	18.026	0	B	0	40	158	47	45.5	0	0	0
503	35	1	0	21.4903	21.4903	21.3587	0	A	0	36	151	49	51.8	0	0	0
504	39	1	0	18.4202	18.4202	19.2974	0	B	0	39	151	42	45.6	0	0	1
505	39	0	0	22.719	22.719	22.8001	0	B	0	40	157	56	57.4	0	1	0
506	37	0	0	21.7778	21.7778	22.1333	0	B	0	38	150	49	57.9	0	0	0
507	38	0	0	19.313	19.313	19.9293	0	B	0	37	156	47	47.5	0	0	0
508	41	1	0	22.6003	22.6003	23.1755	0	B	0	39	156	55	56	0	1	0
509	39	1	0	17.313	17.313	18.3085	0	B	0	39	152	40	42.8	0	1	0
510	40	1	0	22.8329	22.8329	23.4738	0	C	1	40	158	57	61.3	0	0	0
511	40	0	0	24.2188	24.2188	24.9609	0	B	0	41	160	62	65.8	0	1	0
512	40	1	0	21.0772	21.0772	21.6794	0	B	0	40	163	56	59.7	0	0	0
513	38	0	0	34.4496	34.4496	33.8888	0	A	0	39	158	86	88	1	0	0
514	41	1	0	28.0404	28.0404	26.2378	0	C	1	40	158	70	72.1	1	0	0
515	41	1	0	21.5139	21.5139	21.8007	0	B	0	40	167	60	60.9	0	1	0
516	39	0	0	19.2894	19.2894	19.9452	0	B	0	40	161	50	52.4	0	0	0
517	40	1	0	27.0993	27.0993	23.7118	0	C	1	40	163	72	67.1	1	0	0
518	37	1	1	18.3594	18.3594	18.8281	0	B	0	38	160	47	50.4	0	0	0
519	38	1	0	19.6752	19.6752	19.8681	1	B	0	38	161	51	50.7	0	0	1
520	41	0	0	18.8271	18.8271	19.1476	0	C	1	41	158	47	51.4	0	0	1
521	39	0	0	18.0172	18.0172	18.6929	0	B	0	40	149	40	42	0	0	0
522	36	0	0	20.3244	20.3244	20.7761	0	B	0	39	163	54	56	0	0	0
523	37	1	1	21.9671	21.9671	22.2151	0	C	1	38	168	62	65.3	0	0	0
524	40	1	0	20.4382	20.4382	21.1912	0	A	0	36	167	57	65.5	0	0	0
525	39	1	0	18.662	18.662	18.0535	0	C	1	39	157	46	43.3	0	1	0
526	40	0	0	20.3244	20.3244	19.5717	0	C	1	39	163	54	51.5	0	0	0
527	39	0	0	21.5045	21.5045	22.3478	0	B	0	39	154	51	55.8	0	0	0
528	38	0	0	22.6474	22.6474	22.9178	0	B	0	38	172	67	72	0	1	0
529	39	0	0	23.7332	23.7332	24.4848	0	C	1	40	159	60	65.5	0	0	0
530	40	1	0	18.8279	18.8279	19.4339	0	C	1	40	152	43.5	46.7	0	0	0
531	39	0	0	19.9792	19.9792	20.5203	0	A	0	36	155	48	49.5	0	0	0
532	36	0	0	17.2635	17.2489	17.1388	0	B	0	39	165	47	49.3	0	1	0
533	41	0	0	25.8645	25.8166	25.0278	0	C	1	41	168	73	71.9	1	0	0
534	40	1	0	18.8092	18.6851	19.3426	0	B	0	39	171	55	59.9	0	0	0
535	38	1	0	19.2277	18.9866	19.8173	0	C	1	39	158	48	52.9	0	0	0
536	39	0	0	22.4813	22.2063	22.0181	0	B	0	39	162	59	59.2	0	0	0
537	40	1	0	24.4646	24.1672	24.539	0	B	0	39	163	65	67	0	0	0
538	41	1	0	24.8907	24.5578	24.8075	0	C	1	40	155	59.8	62.5	0	0	0
539	40	0	0	19.4674	19.1001	18.7328	0	B	0	39	165	53	53.1	0	0	0
540	40	1	0	21.875	21.4844	22.4219	1	B	0	39	160	56	59	0	1	0
541	40	1	1	30.6667	30.2667	28.4889	0	C	1	38	150	69	66.2	1	0	1
542	39	0	0	19.2277	18.8271	19.468	0	C	1	38	158	48	50	0	0	0
543	39	1	0	20.4294	20.0288	19.7484	0	B	0	39	158	51	51.5	0	1	0
544	39	1	0	17.8506	17.4449	18.1346	0	B	0	39	157	44	45.4	0	0	0
545	33	0	0	20.1348	19.7239	19.5595	0	B	0	39	156	49	51.3	0	0	0
546	40	1	0	19.7239	19.313	20.0115	0	B	0	39	156	48	55.8	0	0	0
547	41	0	0	22.8928	22.4766	23.0593	0	A	0	41	155	55	53.7	0	0	0
548	40	0	0	20.2395	19.8178	20.113	0	C	1	41	154	48	49.1	0	0	0
549	41	1	0	20.5049	20.0777	20.5477	0	C	1	40	153	48	52	0	1	0
550	38	1	0	18.369	17.9418	17.3865	0	B	0	39	153	43	41.6	0	0	0
551	37	0	0	20.0777	19.6506	19.9923	0	B	0	39	153	47	47.5	0	0	0
552	39	1	0	23.1247	22.6003	22.1893	0	B	0	39	157	57	57	0	0	0
553	39	0	0	19.9481	19.3835	20.0233	0	B	0	40	163	53	53	0	0	0
554	36	1	1	18.4804	17.9089	18.0994	0	C	1	38	162	48.5	49.8	0	0	0
555	41	0	0	22.0741	21.4903	22.0604	0	A	0	40	152	51	53	0	0	0
556	38	0	0	23.771	23.1473	22.1828	0	C	1	38	161.5	62	64.5	0	1	0
557	40	0	0	20.061	19.433	20.0808	0	B	0	41	161	52	55.3	0	0	0
558	40	0	0	21.3675	20.6905	19.9602	0	B	0	40	156	52	54.3	0	0	0
559	37	1	0	19.8347	19.1001	19.3205	0	B	0	38	165	54	56.8	0	0	0
560	39	0	0	18.8189	18.0662	18.9318	0	B	0	39	163	50	50	0	0	0
561	41	1	0	23.6244	22.8624	23.8531	0	B	0	40	162	62	64.5	0	0	0
562	39	0	0	23.533	22.7615	23.1858	0	B	0	40	161	61	63	0	0	0
563	38	0	0	22.8908	22.0876	20.8427	0	B	0	39	157.8	57	60.8	0	0	0
564	37	1	1	19.0677	18.2563	18.8649	0	C	1	38	157	47	48.8	0	0	0
565	40	1	0	21.5019	20.6905	21.1773	0	B	0	39	157	53	54.2	0	1	0
566	39	0	0	28.251	27.4077	28.0823	1	B	0	39	154	67	64.9	1	0	0
